# Supplementary material for: Multiple, Single Trait GWAS and Supervised Machine Learning Reveal the Genetic Architecture of Fraxinus excelsior Tolerance to Ash Dieback in Europe
Source: Plant Cell Environ. 2025 Jan 17;48(5):3793–809. doi: 10.1111/pce.15361 (PMC11963480; doi:10.1111/pce.15361)
Supplement: Supplementary file 3 — Supplementary information. [file PCE-48-3793-s002.xlsx]

## Sheet: Sheet1
Information on materials, sampling and assessment of European ash trials
Country	Trial	Establishment year	Origin of genotypes	Number of genotypes	Average number of assessed trees per genotype (range)	No sequenced genotypes	Average number of assessed trees per sequenced genotype (range)	Spring bud burst	Table S1 :Ash dieback crown damage scoring and sampling	Autumn phenology	Reference (trial information)
Germany	Kusel	1991/1993	Rheinland-Pfalz, Western Germany	76	8.1 (4-11)	52	8.1 (4-11)	25-26/4-2019, 15/5-2019	11-13/6-2019	7-11/10-2019	Enderle, Rasmus, et al. "Susceptibility of autochthonous German Fraxinus excelsior clones to Hymenoscyphus pseudoalbidus is genetically determined." Annals of Forest Science 72 (2015): 183-193.
Germany	Landstuhl	1992	Rheinland-Pfalz, Western Germany	51	6.8 (2-10)	28	6.3 (3-10)	24-25/4, 13/5-2019	11-13/6-2019	2019-10-14	Enderle, Rasmus, et al. "Susceptibility of autochthonous German Fraxinus excelsior clones to Hymenoscyphus pseudoalbidus is genetically determined." Annals of Forest Science 72 (2015): 183-193.
Germany	Chiemsee	2013/2014	Bayern and Baden-Württemberg, Southern Germany	35	6.3 (1-14)	27	7.2 (2-14)	25/4-2019, 7/5-2019	2019-07-01	2019-09-19	Fussi et al., "Ansätze zur Resistenzzüchtung gegenüber Eschentriebsterben" Waldschultz Eschentriebsterben. AFZ-DerWald 8 (2016): 18-21. Seidel, Hannes; Seho, Muhidin; Fussi, Barbara (accepted): Hope for ash conservation and propagation - single individuals can be highly resistant to an invasive pathogen. Journal of Plant Diseases and Protection. https://doi.org/10.1007/s41348-024-01034-5
Ireland	Kilmacurragh	1996	Across Ireland	85	2 (2-4)	16	2.4 (2-4)	2020-05-06	2019-06-12	2019-10-14	NA
Denmark	Silkeborg	2004	Western Denmark	96*	6.7 (1-19)**	86	6.7 (1-19)	4-5/5-2020, 19/5-2020	09-07-2019, 8-9/7-2020	2020-09-24	Kjær, Erik Dahl, et al. "Adaptive potential of ash (Fraxinus excelsior) populations against the novel emerging pathogen Hymenoscyphus pseudoalbidus." Evolutionary applications 5.3 (2012): 219-228.
Denmark	TuseNæs	1998	Across Denmark	40	7.5 (2-17)	23	7.8 (2-17)	2019-05-03	2019-06-17	2-3/10-2019	McMcKinney, L. V., et al. "Presence of natural genetic resistance in Fraxinus excelsior (Oleraceae) to Chalara fraxinea (Ascomycota): an emerging infectious disease." Heredity 106.5 (2011): 788-797.Kinney et al., 2011
Denmark	Tjæreby	2015	Across Denmark	220	8.6 (1-15)	95	9.8 (1-15)	2019-05-01	2019-07-12	2019-10-15	NA
Austria	Feldkirchen	1993	Upper Austria, Northern Alpine foreland and Bohemian Massif	51	3.8 (2-4)	47	3.5 (2-4)	23-24/4-2019, 3/5-2019	3-4/7-2019	20-21/9-2019	Kirisits, Thomas, and Christian Freinschlag. "Ash dieback caused by Hymenoscyphus pseudoalbidus in a seed plantation of Fraxinus excelsior in Austria." Journal of Agricultural Extension and Rural Development 4.9 (2012): 184-191.
Sweden	Snogeholm S	1992	Götaland, Southern Sweden	95	3.9 (1-12)	48	4.7 (1-12)	2/5-2019, 15/5-2019	19/6-2019, 4/7-2019	2019-10-04	Stener, Lars-Göran. "Clonal differences in susceptibility to the dieback of Fraxinus excelsior in southern Sweden." Scandinavian Journal of Forest Research 28.3 (2013): 205-216.
Sweden	Snogeholm L	2016	Götaland, Southern Sweden	65	8.4 (2-12)	44	9.5 (3-12)	2/5-2019, 16/5-2019	2019-06-18	2019-10-04	NA
Lithuania	Šakiai	2012	Central Lithuania	62	7.2 (1-21)	20	12.3 (3-21)	2019-05-14	2019-06-27	2019-10-04	Pliūra, Alfas, et al. "Dynamics of genetic resistance to Hymenoscyphus pseudoalbidus in juvenile Fraxinus excelsior clones." Baltic Forestry 20.1 (2014): 10-27.
				* half-sib families
				** 7 trees on average per half-sib family with a range of 1-19
