# Supplementary material for: Multiple, Single Trait GWAS and Supervised Machine Learning Reveal the Genetic Architecture of Fraxinus excelsior Tolerance to Ash Dieback in Europe
Source: Plant Cell Environ. 2025 Jan 17;48(5):3793–809. doi: 10.1111/pce.15361 (PMC11963480; doi:10.1111/pce.15361)
Supplement: Supplementary file 4 — Supplementary information. [file PCE-48-3793-s003.xlsx]

## Sheet: Sheet1
Supporting informaton table S2. Descriptive statistics of all ash trees used for phenotypic assessments in each trial. In total 4580 were assessed in these trials.
Site	Trait	Trait Mean	Mean Square	Degress of freedom
Silkeborg	ADB crown damage	38.33	683.05	94
	Spring bud burst	3.56	1.61	94
	Autumn leaf loss	7.59	19.74	94
	Autumn status	2.86	6.48	94
	Autumn leaf yellowing	0.64	1.05	94
Tuse	ADB crown damage	43.07	2075.69	39
	Spring bud burst	2.67	1.57	39
	Autumn leaf loss	3.16	14.82	39
	Autumn status	4.31	23.2	39
	Autumn leaf yellowing	1.42	3.98	39
Tjærby	ADB crown damage	64.64	2307.49	219
	Spring bud burst	2.31	0.74	171
	Autumn leaf loss	7.43	23.27	171
	Autumn status	6.92	15.26	151
	Autumn leaf yellowing	1.91	0.97	151
Snogeholm L	ADB crown damage	24.04	1423.26	64
	Spring bud burst	1.57	1.54	64
	Autumn leaf loss	7.32	36.35	64
	Autumn status	7.26	2.96	63
	Autumn leaf yellowing	2.38	2.93	63
Snogeholm S	ADB crown damage	37.54	1429.43	94
	Spring bud burst	2.36	1.58	94
	Autumn leaf loss	5.89	18.65	86
	Autumn status	5.35	4.25	78
	Autumn leaf yellowing	1.48	1.49	78
Ireland	ADB crown damage	34.95	858.92	84
	Spring bud burst	3.69	1.98	84
	Autumn leaf loss	3.76	4.56	84
	Autumn status	4.77	5.14	84
	Autumn leaf yellowing	2.04	1.65	84
Sakiai	ADB crown damage	35.35	1145.46	61
	Spring bud burst	2.03	0.83	62
	Autumn leaf loss	8.33	12.19	62
	Autumn status	8.83	5.45	62
	Autumn leaf yellowing	3.46	1.38	60
Feldkirchen	ADB crown damage	45.19	1154.78	50
	Spring bud burst	3.97	2.4	50
	Autumn leaf loss	1.78	3.11	50
	Autumn status	3.75	9.52	50
	Autumn leaf yellowing	1.41	2	50
Chiemsee	ADB crown damage	22.15	1588.03	34
	Spring bud burst	3.08	3.19	34
	Autumn leaf loss	5.03	47.06	34
	Autumn status	5.03	16.76	34
	Autumn leaf yellowing	1.88	1.09	34
Landstuhl	ADB crown damage	43.72	1638.34	50
	Spring bud burst	2.45	3.3	50
	Autumn leaf loss	4.26	30.26	50
	Autumn status	7.37	13.38	50
	Autumn leaf yellowing	2.81	2.18	50
Kusel	ADB crown damage	40.07	1777.1	75
	Spring bud burst	2.15	2.94	75
	Autumn leaf loss	3.65	29.92	75
	Autumn status	7.2	17.57	75
	Autumn leaf yellowing	2.81	2.99	75
