# Supplementary material for: Multiple, Single Trait GWAS and Supervised Machine Learning Reveal the Genetic Architecture of Fraxinus excelsior Tolerance to Ash Dieback in Europe
Source: Plant Cell Environ. 2025 Jan 17;48(5):3793–809. doi: 10.1111/pce.15361 (PMC11963480; doi:10.1111/pce.15361)
Supplement: Supplementary file 6 — Supplementary information. [file PCE-48-3793-s006.xlsx]

## Sheet: Sheet1
Supporting information table S4. Indexes used for DNA sequencing on the Illumina NovaSeq.
p5 Adapter	i5 index		i7 index	p7 Adapter
AATGATACGGCGACCACCGAGATCTACA	GTTCTCGT		CTGATCGT	CAAGCAGAAGACGGCATACGAGAT
AATGATACGGCGACCACCGAGATCTACA	ATATGCGC		CTGATCGT	CAAGCAGAAGACGGCATACGAGAT
AATGATACGGCGACCACCGAGATCTACA	TGGTACAG		CTGATCGT	CAAGCAGAAGACGGCATACGAGAT
AATGATACGGCGACCACCGAGATCTACA	AACCGTTC		CTGATCGT	CAAGCAGAAGACGGCATACGAGAT
AATGATACGGCGACCACCGAGATCTACA	TAACCGGT		CTGATCGT	CAAGCAGAAGACGGCATACGAGAT
AATGATACGGCGACCACCGAGATCTACA	GAACATCG		CTGATCGT	CAAGCAGAAGACGGCATACGAGAT
AATGATACGGCGACCACCGAGATCTACA	CCTTGTAG		CTGATCGT	CAAGCAGAAGACGGCATACGAGAT
AATGATACGGCGACCACCGAGATCTACA	TCAGGCTT		CTGATCGT	CAAGCAGAAGACGGCATACGAGAT
AATGATACGGCGACCACCGAGATCTACA	ATATGCGC		ACTCTCGA	CAAGCAGAAGACGGCATACGAGAT
AATGATACGGCGACCACCGAGATCTACA	TGGTACAG		ACTCTCGA	CAAGCAGAAGACGGCATACGAGAT
AATGATACGGCGACCACCGAGATCTACA	AACCGTTC		ACTCTCGA	CAAGCAGAAGACGGCATACGAGAT
AATGATACGGCGACCACCGAGATCTACA	TAACCGGT		ACTCTCGA	CAAGCAGAAGACGGCATACGAGAT
AATGATACGGCGACCACCGAGATCTACA	GAACATCG		ACTCTCGA	CAAGCAGAAGACGGCATACGAGAT
AATGATACGGCGACCACCGAGATCTACA	CCTTGTAG		ACTCTCGA	CAAGCAGAAGACGGCATACGAGAT
AATGATACGGCGACCACCGAGATCTACA	TCAGGCTT		ACTCTCGA	CAAGCAGAAGACGGCATACGAGAT
AATGATACGGCGACCACCGAGATCTACA	GTTCTCGT		ACTCTCGA	CAAGCAGAAGACGGCATACGAGAT
AATGATACGGCGACCACCGAGATCTACA	ATATGCGC		TGAGCTAG	CAAGCAGAAGACGGCATACGAGAT
AATGATACGGCGACCACCGAGATCTACA	TGGTACAG		TGAGCTAG	CAAGCAGAAGACGGCATACGAGAT
AATGATACGGCGACCACCGAGATCTACA	AACCGTTC		TGAGCTAG	CAAGCAGAAGACGGCATACGAGAT
AATGATACGGCGACCACCGAGATCTACA	TAACCGGT		TGAGCTAG	CAAGCAGAAGACGGCATACGAGAT
AATGATACGGCGACCACCGAGATCTACA	GAACATCG		TGAGCTAG	CAAGCAGAAGACGGCATACGAGAT
AATGATACGGCGACCACCGAGATCTACA	CCTTGTAG		TGAGCTAG	CAAGCAGAAGACGGCATACGAGAT
AATGATACGGCGACCACCGAGATCTACA	TCAGGCTT		TGAGCTAG	CAAGCAGAAGACGGCATACGAGAT
AATGATACGGCGACCACCGAGATCTACA	GTTCTCGT		TGAGCTAG	CAAGCAGAAGACGGCATACGAGAT
AATGATACGGCGACCACCGAGATCTACA	ATATGCGC		GAGACGAT	CAAGCAGAAGACGGCATACGAGAT
AATGATACGGCGACCACCGAGATCTACA	TGGTACAG		GAGACGAT	CAAGCAGAAGACGGCATACGAGAT
AATGATACGGCGACCACCGAGATCTACA	AACCGTTC		GAGACGAT	CAAGCAGAAGACGGCATACGAGAT
AATGATACGGCGACCACCGAGATCTACA	TAACCGGT		GAGACGAT	CAAGCAGAAGACGGCATACGAGAT
AATGATACGGCGACCACCGAGATCTACA	GAACATCG		GAGACGAT	CAAGCAGAAGACGGCATACGAGAT
AATGATACGGCGACCACCGAGATCTACA	CCTTGTAG		GAGACGAT	CAAGCAGAAGACGGCATACGAGAT
AATGATACGGCGACCACCGAGATCTACA	TCAGGCTT		GAGACGAT	CAAGCAGAAGACGGCATACGAGAT
AATGATACGGCGACCACCGAGATCTACA	GTTCTCGT		GAGACGAT	CAAGCAGAAGACGGCATACGAGAT
AATGATACGGCGACCACCGAGATCTACA	ATATGCGC		CTTGTCGA	CAAGCAGAAGACGGCATACGAGAT
AATGATACGGCGACCACCGAGATCTACA	TGGTACAG		CTTGTCGA	CAAGCAGAAGACGGCATACGAGAT
AATGATACGGCGACCACCGAGATCTACA	AACCGTTC		CTTGTCGA	CAAGCAGAAGACGGCATACGAGAT
AATGATACGGCGACCACCGAGATCTACA	TAACCGGT		CTTGTCGA	CAAGCAGAAGACGGCATACGAGAT
AATGATACGGCGACCACCGAGATCTACA	GAACATCG		CTTGTCGA	CAAGCAGAAGACGGCATACGAGAT
AATGATACGGCGACCACCGAGATCTACA	CCTTGTAG		CTTGTCGA	CAAGCAGAAGACGGCATACGAGAT
AATGATACGGCGACCACCGAGATCTACA	TCAGGCTT		CTTGTCGA	CAAGCAGAAGACGGCATACGAGAT
AATGATACGGCGACCACCGAGATCTACA	GTTCTCGT		CTTGTCGA	CAAGCAGAAGACGGCATACGAGAT
AATGATACGGCGACCACCGAGATCTACA	ATATGCGC		TTCCAAGG	CAAGCAGAAGACGGCATACGAGAT
AATGATACGGCGACCACCGAGATCTACA	TGGTACAG		TTCCAAGG	CAAGCAGAAGACGGCATACGAGAT
AATGATACGGCGACCACCGAGATCTACA	AACCGTTC		TTCCAAGG	CAAGCAGAAGACGGCATACGAGAT
AATGATACGGCGACCACCGAGATCTACA	TAACCGGT		TTCCAAGG	CAAGCAGAAGACGGCATACGAGAT
AATGATACGGCGACCACCGAGATCTACA	GAACATCG		TTCCAAGG	CAAGCAGAAGACGGCATACGAGAT
AATGATACGGCGACCACCGAGATCTACA	CCTTGTAG		TTCCAAGG	CAAGCAGAAGACGGCATACGAGAT
AATGATACGGCGACCACCGAGATCTACA	TCAGGCTT		TTCCAAGG	CAAGCAGAAGACGGCATACGAGAT
AATGATACGGCGACCACCGAGATCTACA	GTTCTCGT		TTCCAAGG	CAAGCAGAAGACGGCATACGAGAT
AATGATACGGCGACCACCGAGATCTACA	ATATGCGC		CGCATGAT	CAAGCAGAAGACGGCATACGAGAT
AATGATACGGCGACCACCGAGATCTACA	TGGTACAG		CGCATGAT	CAAGCAGAAGACGGCATACGAGAT
AATGATACGGCGACCACCGAGATCTACA	AACCGTTC		CGCATGAT	CAAGCAGAAGACGGCATACGAGAT
AATGATACGGCGACCACCGAGATCTACA	TAACCGGT		CGCATGAT	CAAGCAGAAGACGGCATACGAGAT
AATGATACGGCGACCACCGAGATCTACA	GAACATCG		CGCATGAT	CAAGCAGAAGACGGCATACGAGAT
AATGATACGGCGACCACCGAGATCTACA	CCTTGTAG		CGCATGAT	CAAGCAGAAGACGGCATACGAGAT
AATGATACGGCGACCACCGAGATCTACA	TCAGGCTT		CGCATGAT	CAAGCAGAAGACGGCATACGAGAT
AATGATACGGCGACCACCGAGATCTACA	GTTCTCGT		CGCATGAT	CAAGCAGAAGACGGCATACGAGAT
AATGATACGGCGACCACCGAGATCTACA	ATATGCGC		ACGGAACA	CAAGCAGAAGACGGCATACGAGAT
AATGATACGGCGACCACCGAGATCTACA	TGGTACAG		ACGGAACA	CAAGCAGAAGACGGCATACGAGAT
AATGATACGGCGACCACCGAGATCTACA	AACCGTTC		ACGGAACA	CAAGCAGAAGACGGCATACGAGAT
AATGATACGGCGACCACCGAGATCTACA	TAACCGGT		ACGGAACA	CAAGCAGAAGACGGCATACGAGAT
AATGATACGGCGACCACCGAGATCTACA	GAACATCG		ACGGAACA	CAAGCAGAAGACGGCATACGAGAT
AATGATACGGCGACCACCGAGATCTACA	CCTTGTAG		ACGGAACA	CAAGCAGAAGACGGCATACGAGAT
AATGATACGGCGACCACCGAGATCTACA	TCAGGCTT		ACGGAACA	CAAGCAGAAGACGGCATACGAGAT
AATGATACGGCGACCACCGAGATCTACA	GTTCTCGT		ACGGAACA	CAAGCAGAAGACGGCATACGAGAT
AATGATACGGCGACCACCGAGATCTACA	ATATGCGC		CGGCTAAT	CAAGCAGAAGACGGCATACGAGAT
AATGATACGGCGACCACCGAGATCTACA	TGGTACAG		CGGCTAAT	CAAGCAGAAGACGGCATACGAGAT
AATGATACGGCGACCACCGAGATCTACA	AACCGTTC		CGGCTAAT	CAAGCAGAAGACGGCATACGAGAT
AATGATACGGCGACCACCGAGATCTACA	TAACCGGT		CGGCTAAT	CAAGCAGAAGACGGCATACGAGAT
AATGATACGGCGACCACCGAGATCTACA	GAACATCG		CGGCTAAT	CAAGCAGAAGACGGCATACGAGAT
AATGATACGGCGACCACCGAGATCTACA	CCTTGTAG		CGGCTAAT	CAAGCAGAAGACGGCATACGAGAT
AATGATACGGCGACCACCGAGATCTACA	TCAGGCTT		CGGCTAAT	CAAGCAGAAGACGGCATACGAGAT
AATGATACGGCGACCACCGAGATCTACA	GTTCTCGT		CGGCTAAT	CAAGCAGAAGACGGCATACGAGAT
AATGATACGGCGACCACCGAGATCTACA	ATATGCGC		ATCGATCG	CAAGCAGAAGACGGCATACGAGAT
AATGATACGGCGACCACCGAGATCTACA	TGGTACAG		ATCGATCG	CAAGCAGAAGACGGCATACGAGAT
AATGATACGGCGACCACCGAGATCTACA	AACCGTTC		ATCGATCG	CAAGCAGAAGACGGCATACGAGAT
AATGATACGGCGACCACCGAGATCTACA	TAACCGGT		ATCGATCG	CAAGCAGAAGACGGCATACGAGAT
AATGATACGGCGACCACCGAGATCTACA	GAACATCG		ATCGATCG	CAAGCAGAAGACGGCATACGAGAT
AATGATACGGCGACCACCGAGATCTACA	CCTTGTAG		ATCGATCG	CAAGCAGAAGACGGCATACGAGAT
AATGATACGGCGACCACCGAGATCTACA	TCAGGCTT		ATCGATCG	CAAGCAGAAGACGGCATACGAGAT
AATGATACGGCGACCACCGAGATCTACA	GTTCTCGT		ATCGATCG	CAAGCAGAAGACGGCATACGAGAT
AATGATACGGCGACCACCGAGATCTACA	ATATGCGC		GCAAGATC	CAAGCAGAAGACGGCATACGAGAT
AATGATACGGCGACCACCGAGATCTACA	TGGTACAG		GCAAGATC	CAAGCAGAAGACGGCATACGAGAT
AATGATACGGCGACCACCGAGATCTACA	AACCGTTC		GCAAGATC	CAAGCAGAAGACGGCATACGAGAT
AATGATACGGCGACCACCGAGATCTACA	TAACCGGT		GCAAGATC	CAAGCAGAAGACGGCATACGAGAT
AATGATACGGCGACCACCGAGATCTACA	GAACATCG		GCAAGATC	CAAGCAGAAGACGGCATACGAGAT
AATGATACGGCGACCACCGAGATCTACA	CCTTGTAG		GCAAGATC	CAAGCAGAAGACGGCATACGAGAT
AATGATACGGCGACCACCGAGATCTACA	TCAGGCTT		GCAAGATC	CAAGCAGAAGACGGCATACGAGAT
AATGATACGGCGACCACCGAGATCTACA	GTTCTCGT		GCAAGATC	CAAGCAGAAGACGGCATACGAGAT
AATGATACGGCGACCACCGAGATCTACA	ATATGCGC		GCTATCCT	CAAGCAGAAGACGGCATACGAGAT
AATGATACGGCGACCACCGAGATCTACA	TGGTACAG		GCTATCCT	CAAGCAGAAGACGGCATACGAGAT
AATGATACGGCGACCACCGAGATCTACA	AACCGTTC		GCTATCCT	CAAGCAGAAGACGGCATACGAGAT
AATGATACGGCGACCACCGAGATCTACA	TAACCGGT		GCTATCCT	CAAGCAGAAGACGGCATACGAGAT
AATGATACGGCGACCACCGAGATCTACA	GAACATCG		GCTATCCT	CAAGCAGAAGACGGCATACGAGAT
AATGATACGGCGACCACCGAGATCTACA	CCTTGTAG		GCTATCCT	CAAGCAGAAGACGGCATACGAGAT
AATGATACGGCGACCACCGAGATCTACA	TCAGGCTT		GCTATCCT	CAAGCAGAAGACGGCATACGAGAT
AATGATACGGCGACCACCGAGATCTACA	GTTCTCGT		GCTATCCT	CAAGCAGAAGACGGCATACGAGAT
