# Supplementary material for: Multiple, Single Trait GWAS and Supervised Machine Learning Reveal the Genetic Architecture of Fraxinus excelsior Tolerance to Ash Dieback in Europe
Source: Plant Cell Environ. 2025 Jan 17;48(5):3793–809. doi: 10.1111/pce.15361 (PMC11963480; doi:10.1111/pce.15361)
Supplement: Supplementary file 7 — Supplementary information. [file PCE-48-3793-s004.xlsx]

## Sheet: Supporting_Information_Table_S5
Supporting infromation table S5. Mapping information for each ash indiviudal seqeunced in the study.
Sample file	Number of mapped reads	Average	Overall average
mapped_data/Chiemse/contig_length_CH/sampleclean_FAM3_only_cp_mt_contig_length_stats/genome_results.txt	6127564	0.98	8.87
mapped_data/Chiemse/contig_length_CH/sampleclean_FAM8_only_cp_mt_contig_length_stats/genome_results.txt	28729523	4.57
mapped_data/Chiemse/contig_length_CH/sampleclean_FAR3_only_cp_mt_contig_length_stats/genome_results.txt	40758079	6.51
mapped_data/Chiemse/contig_length_CH/sampleclean_FO12_only_cp_mt_contig_length_stats/genome_results.txt	52619213	8.4
mapped_data/Chiemse/contig_length_CH/sampleclean_FO54_only_cp_mt_contig_length_stats/genome_results.txt	2607707	0.4
mapped_data/Chiemse/contig_length_CH/sampleclean_FS36_only_cp_mt_contig_length_stats/genome_results.txt	66803331	10.69
mapped_data/Chiemse/contig_length_CH/sampleclean_FS50_only_cp_mt_contig_length_stats/genome_results.txt	8637116	1.37
mapped_data/Chiemse/contig_length_CH/sampleclean_FS73_only_cp_mt_contig_length_stats/genome_results.txt	33152825	5.19
mapped_data/Chiemse/contig_length_CH/sampleclean_K114_only_cp_mt_contig_length_stats/genome_results.txt	72466899	10.51
mapped_data/Chiemse/contig_length_CH/sampleclean_K122_only_cp_mt_contig_length_stats/genome_results.txt	59892605	8.43
mapped_data/Chiemse/contig_length_CH/sampleclean_K134_only_cp_mt_contig_length_stats/genome_results.txt	150231951	21.8
mapped_data/Chiemse/contig_length_CH/sampleclean_K143_only_cp_mt_contig_length_stats/genome_results.txt	116672535	16.67
mapped_data/Chiemse/contig_length_CH/sampleclean_K146_only_cp_mt_contig_length_stats/genome_results.txt	9542921	1.44
mapped_data/Chiemse/contig_length_CH/sampleclean_K153_only_cp_mt_contig_length_stats/genome_results.txt	66625774	10.37
mapped_data/Chiemse/contig_length_CH/sampleclean_K433_only_cp_mt_contig_length_stats/genome_results.txt	77182080	12.17
mapped_data/Chiemse/contig_length_CH/sampleclean_K465_only_cp_mt_contig_length_stats/genome_results.txt	65322091	10.18
mapped_data/Chiemse/contig_length_CH/sampleclean_K524_only_cp_mt_contig_length_stats/genome_results.txt	74254973	11.06
mapped_data/Chiemse/contig_length_CH/sampleclean_K814_only_cp_mt_contig_length_stats/genome_results.txt	18045389	2.59
mapped_data/Chiemse/contig_length_CH/sampleclean_K855_only_cp_mt_contig_length_stats/genome_results.txt	69405903	10.94
mapped_data/Chiemse/contig_length_CH/sampleclean_KL5_only_cp_mt_contig_length_stats/genome_results.txt	61616606	8.72
mapped_data/Chiemse/contig_length_CH/sampleclean_KL7_only_cp_mt_contig_length_stats/genome_results.txt	96586811	12.47
mapped_data/Gammal_snogholm/contig_length_GS/sampleclean_GI926073_only_cp_mt_contig_length_stats/genome_results.txt	62220650	9.74
mapped_data/Gammal_snogholm/contig_length_GS/sampleclean_GI926074_only_cp_mt_contig_length_stats/genome_results.txt	65942184	10.36
mapped_data/Gammal_snogholm/contig_length_GS/sampleclean_GlSN916008_only_cp_mt_contig_length_stats/genome_results.txt	61510345	9.59
mapped_data/Gammal_snogholm/contig_length_GS/sampleclean_GlSN916009_only_cp_mt_contig_length_stats/genome_results.txt	108793174	17.07
mapped_data/Gammal_snogholm/contig_length_GS/sampleclean_GlSN916012_only_cp_mt_contig_length_stats/genome_results.txt	52070322	8.27
mapped_data/Gammal_snogholm/contig_length_GS/sampleclean_GlSN916016_only_cp_mt_contig_length_stats/genome_results.txt	8854983	1.33
mapped_data/Gammal_snogholm/contig_length_GS/sampleclean_GlSN916020_only_cp_mt_contig_length_stats/genome_results.txt	34193219	5.47
mapped_data/Gammal_snogholm/contig_length_GS/sampleclean_GlSN916021_only_cp_mt_contig_length_stats/genome_results.txt	33180232	5.42
mapped_data/Gammal_snogholm/contig_length_GS/sampleclean_GlSN916022_only_cp_mt_contig_length_stats/genome_results.txt	36014239	5.73
mapped_data/Gammal_snogholm/contig_length_GS/sampleclean_GlSN916023_only_cp_mt_contig_length_stats/genome_results.txt	76539430	12.13
mapped_data/Gammal_snogholm/contig_length_GS/sampleclean_GlSN916026_only_cp_mt_contig_length_stats/genome_results.txt	25955713	4.09
mapped_data/Gammal_snogholm/contig_length_GS/sampleclean_GlSN916028_only_cp_mt_contig_length_stats/genome_results.txt	4255602	0.66
mapped_data/Gammal_snogholm/contig_length_GS/sampleclean_GlSN916029_only_cp_mt_contig_length_stats/genome_results.txt	82642398	12.59
mapped_data/Gammal_snogholm/contig_length_GS/sampleclean_GlSN916033_only_cp_mt_contig_length_stats/genome_results.txt	167415000	26.22
mapped_data/Gammal_snogholm/contig_length_GS/sampleclean_GlSN916035_only_cp_mt_contig_length_stats/genome_results.txt	59530271	9.05
mapped_data/Gammal_snogholm/contig_length_GS/sampleclean_GlSN916039_only_cp_mt_contig_length_stats/genome_results.txt	10689	0
mapped_data/Gammal_snogholm/contig_length_GS/sampleclean_GlSN916041_only_cp_mt_contig_length_stats/genome_results.txt	32296068	5.22
mapped_data/Gammal_snogholm/contig_length_GS/sampleclean_GlSN916042_only_cp_mt_contig_length_stats/genome_results.txt	64893972	9.51
mapped_data/Gammal_snogholm/contig_length_GS/sampleclean_GlSN916043_only_cp_mt_contig_length_stats/genome_results.txt	39515835	6.22
mapped_data/Gammal_snogholm/contig_length_GS/sampleclean_GlSN916044_only_cp_mt_contig_length_stats/genome_results.txt	48922073	7.79
mapped_data/Gammal_snogholm/contig_length_GS/sampleclean_GlSN916045_only_cp_mt_contig_length_stats/genome_results.txt	20864812	3.3
mapped_data/Gammal_snogholm/contig_length_GS/sampleclean_GlSN916046_only_cp_mt_contig_length_stats/genome_results.txt	48900160	7.81
mapped_data/Gammal_snogholm/contig_length_GS/sampleclean_GlSN916048_only_cp_mt_contig_length_stats/genome_results.txt	37354336	5.87
mapped_data/Gammal_snogholm/contig_length_GS/sampleclean_GlSN916051_only_cp_mt_contig_length_stats/genome_results.txt	15966670	2.39
mapped_data/Gammal_snogholm/contig_length_GS/sampleclean_GlSN916052_only_cp_mt_contig_length_stats/genome_results.txt	74720696	11.47
mapped_data/Gammal_snogholm/contig_length_GS/sampleclean_GlSN926057_only_cp_mt_contig_length_stats/genome_results.txt	82049665	13.04
mapped_data/Gammal_snogholm/contig_length_GS/sampleclean_GlSN926058_only_cp_mt_contig_length_stats/genome_results.txt	4141457	0.65
mapped_data/Gammal_snogholm/contig_length_GS/sampleclean_GlSN926062_only_cp_mt_contig_length_stats/genome_results.txt	76777010	12
mapped_data/Gammal_snogholm/contig_length_GS/sampleclean_GlSN926063_only_cp_mt_contig_length_stats/genome_results.txt	21773527	3.45
mapped_data/Gammal_snogholm/contig_length_GS/sampleclean_GlSN926065_only_cp_mt_contig_length_stats/genome_results.txt	81865726	12.12
mapped_data/Gammal_snogholm/contig_length_GS/sampleclean_GlSN926066_only_cp_mt_contig_length_stats/genome_results.txt	26878364	4.18
mapped_data/Gammal_snogholm/contig_length_GS/sampleclean_GlSN926069_only_cp_mt_contig_length_stats/genome_results.txt	11138487	1.76
mapped_data/Gammal_snogholm/contig_length_GS/sampleclean_GlSN926081_only_cp_mt_contig_length_stats/genome_results.txt	5484042	0.83
mapped_data/Gammal_snogholm/contig_length_GS/sampleclean_GlSN926083_only_cp_mt_contig_length_stats/genome_results.txt	18923694	2.99
mapped_data/Gammal_snogholm/contig_length_GS/sampleclean_GlSN926085_only_cp_mt_contig_length_stats/genome_results.txt	36518946	5.78
mapped_data/Gammal_snogholm/contig_length_GS/sampleclean_GlSN926087_only_cp_mt_contig_length_stats/genome_results.txt	54347278	8.48
mapped_data/Gammal_snogholm/contig_length_GS/sampleclean_GlSN926088_only_cp_mt_contig_length_stats/genome_results.txt	39174746	6.15
mapped_data/Gammal_snogholm/contig_length_GS/sampleclean_GlSN926089_only_cp_mt_contig_length_stats/genome_results.txt	19436695	3.03
mapped_data/Gammal_snogholm/contig_length_GS/sampleclean_GlSN926092_only_cp_mt_contig_length_stats/genome_results.txt	251082015	36.97
mapped_data/Gammal_snogholm/contig_length_GS/sampleclean_GlSN926093_only_cp_mt_contig_length_stats/genome_results.txt	42556636	6.67
mapped_data/Gammal_snogholm/contig_length_GS/sampleclean_GlSN926095_only_cp_mt_contig_length_stats/genome_results.txt	25223729	4.01
mapped_data/Gammal_snogholm/contig_length_GS/sampleclean_GlSN926097_only_cp_mt_contig_length_stats/genome_results.txt	61012430	9.03
mapped_data/Gammal_snogholm/contig_length_GS/sampleclean_GlSN926100_only_cp_mt_contig_length_stats/genome_results.txt	17750393	2.8
mapped_data/Ireland/contig_length_IRE/sampleclean_IRE34_only_cp_mt_contig_length_stats/genome_results.txt	32011873	5.01
mapped_data/Ireland/contig_length_IRE/sampleclean_IRE35_only_cp_mt_contig_length_stats/genome_results.txt	23798511	3.63
mapped_data/Ireland/contig_length_IRE/sampleclean_IRE50_only_cp_mt_contig_length_stats/genome_results.txt	7080162	1.07
mapped_data/Ireland/contig_length_IRE/sampleclean_IRE67_only_cp_mt_contig_length_stats/genome_results.txt	107343201	16.92
mapped_data/Ireland/contig_length_IRE/sampleclean_IRE89_only_cp_mt_contig_length_stats/genome_results.txt	108921285	16.31
mapped_data/Ireland/contig_length_IRE/sampleclean_IRE90_only_cp_mt_contig_length_stats/genome_results.txt	106669699	15.87
mapped_data/Kusel/contig_length_KU/sampleclean_KU18_only_cp_mt_contig_length_stats/genome_results.txt	28843754	4.42
mapped_data/Kusel/contig_length_KU/sampleclean_KU19_only_cp_mt_contig_length_stats/genome_results.txt	150468316	22.85
mapped_data/Kusel/contig_length_KU/sampleclean_KU20_only_cp_mt_contig_length_stats/genome_results.txt	72424914	10.86
mapped_data/Kusel/contig_length_KU/sampleclean_KU22_only_cp_mt_contig_length_stats/genome_results.txt	10939865	1.67
mapped_data/Kusel/contig_length_KU/sampleclean_KU23_only_cp_mt_contig_length_stats/genome_results.txt	44907223	7.04
mapped_data/Kusel/contig_length_KU/sampleclean_KU24_only_cp_mt_contig_length_stats/genome_results.txt	54685303	8.5
mapped_data/Kusel/contig_length_KU/sampleclean_KU25_only_cp_mt_contig_length_stats/genome_results.txt	83409630	12.95
mapped_data/Kusel/contig_length_KU/sampleclean_KU26_only_cp_mt_contig_length_stats/genome_results.txt	78640198	12.26
mapped_data/Kusel/contig_length_KU/sampleclean_KU27_only_cp_mt_contig_length_stats/genome_results.txt	18712694	2.88
mapped_data/Kusel/contig_length_KU/sampleclean_KU28_only_cp_mt_contig_length_stats/genome_results.txt	73524506	11.37
mapped_data/Kusel/contig_length_KU/sampleclean_KU29_only_cp_mt_contig_length_stats/genome_results.txt	51409133	7.9
mapped_data/Kusel/contig_length_KU/sampleclean_KU30_only_cp_mt_contig_length_stats/genome_results.txt	8828931	1.36
mapped_data/Kusel/contig_length_KU/sampleclean_KU31_only_cp_mt_contig_length_stats/genome_results.txt	80554927	12.46
mapped_data/Kusel/contig_length_KU/sampleclean_KU33_only_cp_mt_contig_length_stats/genome_results.txt	77037249	11.71
mapped_data/Kusel/contig_length_KU/sampleclean_KU34_only_cp_mt_contig_length_stats/genome_results.txt	56005492	8.55
mapped_data/Kusel/contig_length_KU/sampleclean_KU35_only_cp_mt_contig_length_stats/genome_results.txt	88029142	13.46
mapped_data/Kusel/contig_length_KU/sampleclean_KU36_only_cp_mt_contig_length_stats/genome_results.txt	29029322	4.39
mapped_data/Kusel/contig_length_KU/sampleclean_KU39_only_cp_mt_contig_length_stats/genome_results.txt	191981001	29.59
mapped_data/Kusel/contig_length_KU/sampleclean_KU40_only_cp_mt_contig_length_stats/genome_results.txt	64795167	10.13
mapped_data/Kusel/contig_length_KU/sampleclean_KU42_only_cp_mt_contig_length_stats/genome_results.txt	5816612	0.9
mapped_data/Kusel/contig_length_KU/sampleclean_KU43_only_cp_mt_contig_length_stats/genome_results.txt	68608387	10.41
mapped_data/Kusel/contig_length_KU/sampleclean_KU44_only_cp_mt_contig_length_stats/genome_results.txt	68605683	10.61
mapped_data/Kusel/contig_length_KU/sampleclean_KU45_only_cp_mt_contig_length_stats/genome_results.txt	68720036	10.54
mapped_data/Kusel/contig_length_KU/sampleclean_KU48_only_cp_mt_contig_length_stats/genome_results.txt	67159615	10.27
mapped_data/Kusel/contig_length_KU/sampleclean_KU49_only_cp_mt_contig_length_stats/genome_results.txt	24433756	3.64
mapped_data/Kusel/contig_length_KU/sampleclean_KU50_only_cp_mt_contig_length_stats/genome_results.txt	87489893	13.27
mapped_data/Kusel/contig_length_KU/sampleclean_KU51_only_cp_mt_contig_length_stats/genome_results.txt	76906193	11.99
mapped_data/Kusel/contig_length_KU/sampleclean_KU54_only_cp_mt_contig_length_stats/genome_results.txt	8333970	1.24
mapped_data/Kusel/contig_length_KU/sampleclean_KU58_only_cp_mt_contig_length_stats/genome_results.txt	52372163	8.22
mapped_data/Kusel/contig_length_KU/sampleclean_KU59_only_cp_mt_contig_length_stats/genome_results.txt	87913657	13.22
mapped_data/Kusel/contig_length_KU/sampleclean_KU62_only_cp_mt_contig_length_stats/genome_results.txt	87381461	13.35
mapped_data/Kusel/contig_length_KU/sampleclean_KU63_only_cp_mt_contig_length_stats/genome_results.txt	82375109	12.17
mapped_data/Kusel/contig_length_KU/sampleclean_KU64_only_cp_mt_contig_length_stats/genome_results.txt	26549107	3.89
mapped_data/Kusel/contig_length_KU/sampleclean_KU65_only_cp_mt_contig_length_stats/genome_results.txt	1306780	0.2
mapped_data/Kusel/contig_length_KU/sampleclean_KU66_only_cp_mt_contig_length_stats/genome_results.txt	59190400	8.94
mapped_data/Kusel/contig_length_KU/sampleclean_KU67_only_cp_mt_contig_length_stats/genome_results.txt	8946836	1.25
mapped_data/Landsthul/contig_length_LS/sampleclean_LS127_only_cp_mt_contig_length_stats/genome_results.txt	59216926	9.21
mapped_data/lane6/contig_length_lane6/GI926070.sam.bam_sorted.bam_only_cp_mt_contig_length_stats/genome_results.txt	80932872	12
mapped_data/lane6/contig_length_lane6/GI926072.sam.bam_sorted.bam_only_cp_mt_contig_length_stats/genome_results.txt	63232451	9.32
mapped_data/lane6/contig_length_lane6/GI926078.sam.bam_sorted.bam_only_cp_mt_contig_length_stats/genome_results.txt	99885352	14.98
mapped_data/lane6/contig_length_lane6/GI926091.sam.bam_sorted.bam_only_cp_mt_contig_length_stats/genome_results.txt	40136956	5.73
mapped_data/lane6/contig_length_lane6/GI926096.sam.bam_sorted.bam_only_cp_mt_contig_length_stats/genome_results.txt	118869521	17.67
mapped_data/lane6/contig_length_lane6/KU69.sam.bam_sorted.bam_only_cp_mt_contig_length_stats/genome_results.txt	8491527	1.19
mapped_data/lane6/contig_length_lane6/KU70.sam.bam_sorted.bam_only_cp_mt_contig_length_stats/genome_results.txt	25780550	4.14
mapped_data/lane6/contig_length_lane6/KU71.sam.bam_sorted.bam_only_cp_mt_contig_length_stats/genome_results.txt	10484693	1.66
mapped_data/lane6/contig_length_lane6/KU72.sam.bam_sorted.bam_only_cp_mt_contig_length_stats/genome_results.txt	3221001	0.51
mapped_data/lane6/contig_length_lane6/KU73.sam.bam_sorted.bam_only_cp_mt_contig_length_stats/genome_results.txt	2456337	0.38
mapped_data/lane6/contig_length_lane6/KU75.sam.bam_sorted.bam_only_cp_mt_contig_length_stats/genome_results.txt	9915627	1.53
mapped_data/lane6/contig_length_lane6/NY3001.sam.bam_sorted.bam_only_cp_mt_contig_length_stats/genome_results.txt	45728497	6.96
mapped_data/lane6/contig_length_lane6/NY3002.sam.bam_sorted.bam_only_cp_mt_contig_length_stats/genome_results.txt	10549871	1.57
mapped_data/lane6/contig_length_lane6/NY3003.sam.bam_sorted.bam_only_cp_mt_contig_length_stats/genome_results.txt	65120050	9.54
mapped_data/lane6/contig_length_lane6/NY3004.sam.bam_sorted.bam_only_cp_mt_contig_length_stats/genome_results.txt	61209121	9.17
mapped_data/lane6/contig_length_lane6/NY3005.sam.bam_sorted.bam_only_cp_mt_contig_length_stats/genome_results.txt	145345721	21.56
mapped_data/lane6/contig_length_lane6/NY3007.sam.bam_sorted.bam_only_cp_mt_contig_length_stats/genome_results.txt	60786316	9.12
mapped_data/lane6/contig_length_lane6/NY3008.sam.bam_sorted.bam_only_cp_mt_contig_length_stats/genome_results.txt	18446654	2.69
mapped_data/lane6/contig_length_lane6/NY3013.sam.bam_sorted.bam_only_cp_mt_contig_length_stats/genome_results.txt	90296067	13.18
mapped_data/lane6/contig_length_lane6/NY3014.sam.bam_sorted.bam_only_cp_mt_contig_length_stats/genome_results.txt	78427242	11.83
mapped_data/lane6/contig_length_lane6/NY3015.sam.bam_sorted.bam_only_cp_mt_contig_length_stats/genome_results.txt	6851314	0.97
mapped_data/lane6/contig_length_lane6/NY3019.sam.bam_sorted.bam_only_cp_mt_contig_length_stats/genome_results.txt	24557030	3.86
mapped_data/lane6/contig_length_lane6/NY3020.sam.bam_sorted.bam_only_cp_mt_contig_length_stats/genome_results.txt	53685915	8.12
mapped_data/lane6/contig_length_lane6/NY3024.sam.bam_sorted.bam_only_cp_mt_contig_length_stats/genome_results.txt	60477432	9.04
mapped_data/lane6/contig_length_lane6/NY3025.sam.bam_sorted.bam_only_cp_mt_contig_length_stats/genome_results.txt	34978670	5.25
mapped_data/lane6/contig_length_lane6/NY3026.sam.bam_sorted.bam_only_cp_mt_contig_length_stats/genome_results.txt	23109125	3.26
mapped_data/lane6/contig_length_lane6/NY3027.sam.bam_sorted.bam_only_cp_mt_contig_length_stats/genome_results.txt	1419292	0.22
mapped_data/lane6/contig_length_lane6/NY3028.sam.bam_sorted.bam_only_cp_mt_contig_length_stats/genome_results.txt	13113806	1.19
mapped_data/lane6/contig_length_lane6/NY3031.sam.bam_sorted.bam_only_cp_mt_contig_length_stats/genome_results.txt	6785243	1.01
mapped_data/lane6/contig_length_lane6/NY3032.sam.bam_sorted.bam_only_cp_mt_contig_length_stats/genome_results.txt	387040	0.06
mapped_data/lane6/contig_length_lane6/NY3033.sam.bam_sorted.bam_only_cp_mt_contig_length_stats/genome_results.txt	320301	0.05
mapped_data/lane6/contig_length_lane6/NY3034.sam.bam_sorted.bam_only_cp_mt_contig_length_stats/genome_results.txt	106444942	16.94
mapped_data/lane6/contig_length_lane6/NY3036.sam.bam_sorted.bam_only_cp_mt_contig_length_stats/genome_results.txt	9837185	1.53
mapped_data/lane6/contig_length_lane6/NY3038.sam.bam_sorted.bam_only_cp_mt_contig_length_stats/genome_results.txt	21311513	3.02
mapped_data/lane6/contig_length_lane6/NY3039.sam.bam_sorted.bam_only_cp_mt_contig_length_stats/genome_results.txt	111895452	16.08
mapped_data/lane6/contig_length_lane6/NY3041.sam.bam_sorted.bam_only_cp_mt_contig_length_stats/genome_results.txt	21781766	3.16
mapped_data/lane6/contig_length_lane6/NY3042.sam.bam_sorted.bam_only_cp_mt_contig_length_stats/genome_results.txt	63101984	9.15
mapped_data/lane6/contig_length_lane6/NY3043.sam.bam_sorted.bam_only_cp_mt_contig_length_stats/genome_results.txt	75646669	11.33
mapped_data/lane6/contig_length_lane6/NY3044.sam.bam_sorted.bam_only_cp_mt_contig_length_stats/genome_results.txt	58277200	8.52
mapped_data/lane6/contig_length_lane6/NY3045.sam.bam_sorted.bam_only_cp_mt_contig_length_stats/genome_results.txt	10869764	1.71
mapped_data/lane6/contig_length_lane6/NY3046.sam.bam_sorted.bam_only_cp_mt_contig_length_stats/genome_results.txt	7591507	1.2
mapped_data/lane6/contig_length_lane6/NY3047.sam.bam_sorted.bam_only_cp_mt_contig_length_stats/genome_results.txt	67299605	9.62
mapped_data/lane6/contig_length_lane6/NY3048.sam.bam_sorted.bam_only_cp_mt_contig_length_stats/genome_results.txt	68648688	10.49
mapped_data/lane6/contig_length_lane6/NY3049.sam.bam_sorted.bam_only_cp_mt_contig_length_stats/genome_results.txt	9697003	1.43
mapped_data/lane6/contig_length_lane6/NY3050.sam.bam_sorted.bam_only_cp_mt_contig_length_stats/genome_results.txt	127194583	18.92
mapped_data/lane6/contig_length_lane6/Sa185.sam.bam_sorted.bam_only_cp_mt_contig_length_stats/genome_results.txt	68179295	10.05
mapped_data/lane6/contig_length_lane6/Sa190.sam.bam_sorted.bam_only_cp_mt_contig_length_stats/genome_results.txt	12729569	1.77
mapped_data/lane6/contig_length_lane6/Sa198.sam.bam_sorted.bam_only_cp_mt_contig_length_stats/genome_results.txt	52966843	7.39
mapped_data/lane6/contig_length_lane6/Sa201.sam.bam_sorted.bam_only_cp_mt_contig_length_stats/genome_results.txt	80296510	11.74
mapped_data/lane6/contig_length_lane6/Sa205.sam.bam_sorted.bam_only_cp_mt_contig_length_stats/genome_results.txt	133667470	19.76
mapped_data/lane6/contig_length_lane6/Sa206.sam.bam_sorted.bam_only_cp_mt_contig_length_stats/genome_results.txt	71844600	10.83
mapped_data/lane6/contig_length_lane6/Sa207.sam.bam_sorted.bam_only_cp_mt_contig_length_stats/genome_results.txt	34610265	5.41
mapped_data/lane6/contig_length_lane6/Sa211.sam.bam_sorted.bam_only_cp_mt_contig_length_stats/genome_results.txt	91124850	14.5
mapped_data/lane6/contig_length_lane6/Sa212.sam.bam_sorted.bam_only_cp_mt_contig_length_stats/genome_results.txt	72821595	11.04
mapped_data/lane6/contig_length_lane6/SaZe17.sam.bam_sorted.bam_only_cp_mt_contig_length_stats/genome_results.txt	62958929	10
mapped_data/lane6/contig_length_lane6/SK14109.sam.bam_sorted.bam_only_cp_mt_contig_length_stats/genome_results.txt	113221251	16.72
mapped_data/lane6/contig_length_lane6/SK14114.sam.bam_sorted.bam_only_cp_mt_contig_length_stats/genome_results.txt	53170	0.01
mapped_data/lane6/contig_length_lane6/SK14115.sam.bam_sorted.bam_only_cp_mt_contig_length_stats/genome_results.txt	97346	0.01
mapped_data/lane6/contig_length_lane6/SK14116.sam.bam_sorted.bam_only_cp_mt_contig_length_stats/genome_results.txt	79625	0.01
mapped_data/lane6/contig_length_lane6/SK14120.sam.bam_sorted.bam_only_cp_mt_contig_length_stats/genome_results.txt	1341462	0.21
mapped_data/lane6/contig_length_lane6/SK14121.sam.bam_sorted.bam_only_cp_mt_contig_length_stats/genome_results.txt	153263	0.02
mapped_data/lane6/contig_length_lane6/SK14154.sam.bam_sorted.bam_only_cp_mt_contig_length_stats/genome_results.txt	1046576	0.17
mapped_data/lane6/contig_length_lane6/SK14196.sam.bam_sorted.bam_only_cp_mt_contig_length_stats/genome_results.txt	5443138	0.87
mapped_data/lane6/contig_length_lane6/TJ101.sam.bam_sorted.bam_only_cp_mt_contig_length_stats/genome_results.txt	9433413	1.48
mapped_data/lane6/contig_length_lane6/TJ105.sam.bam_sorted.bam_only_cp_mt_contig_length_stats/genome_results.txt	184301200	28.36
mapped_data/lane6/contig_length_lane6/TJ111.sam.bam_sorted.bam_only_cp_mt_contig_length_stats/genome_results.txt	287615	0.04
mapped_data/lane6/contig_length_lane6/TJ112.sam.bam_sorted.bam_only_cp_mt_contig_length_stats/genome_results.txt	67891041	10.17
mapped_data/lane6/contig_length_lane6/TJ115.sam.bam_sorted.bam_only_cp_mt_contig_length_stats/genome_results.txt	53280752	8.06
mapped_data/lane6/contig_length_lane6/TJ13.sam.bam_sorted.bam_only_cp_mt_contig_length_stats/genome_results.txt	353911	0.05
mapped_data/lane6/contig_length_lane6/TJ14165.sam.bam_sorted.bam_only_cp_mt_contig_length_stats/genome_results.txt	17462037	2.53
mapped_data/lane6/contig_length_lane6/TJ26.sam.bam_sorted.bam_only_cp_mt_contig_length_stats/genome_results.txt	6569423	0.97
mapped_data/lane6/contig_length_lane6/TJ2.sam.bam_sorted.bam_only_cp_mt_contig_length_stats/genome_results.txt	421683	0.06
mapped_data/lane6/contig_length_lane6/TJ44.sam.bam_sorted.bam_only_cp_mt_contig_length_stats/genome_results.txt	114171056	17.07
mapped_data/lane6/contig_length_lane6/TJ48.sam.bam_sorted.bam_only_cp_mt_contig_length_stats/genome_results.txt	99041118	15.03
mapped_data/lane6/contig_length_lane6/TJ50.sam.bam_sorted.bam_only_cp_mt_contig_length_stats/genome_results.txt	18499791	2.78
mapped_data/lane6/contig_length_lane6/TJ58.sam.bam_sorted.bam_only_cp_mt_contig_length_stats/genome_results.txt	127355978	18.89
mapped_data/lane6/contig_length_lane6/TJ64.sam.bam_sorted.bam_only_cp_mt_contig_length_stats/genome_results.txt	76529749	11.68
mapped_data/lane6/contig_length_lane6/TN13.sam.bam_sorted.bam_only_cp_mt_contig_length_stats/genome_results.txt	145637	0.02
mapped_data/lane6/contig_length_lane6/TN18.sam.bam_sorted.bam_only_cp_mt_contig_length_stats/genome_results.txt	4204709	0.66
mapped_data/lane6/contig_length_lane6/TN26.sam.bam_sorted.bam_only_cp_mt_contig_length_stats/genome_results.txt	4661965	0.73
mapped_data/lane6/contig_length_lane6/TN27.sam.bam_sorted.bam_only_cp_mt_contig_length_stats/genome_results.txt	278978	0.04
mapped_data/lane6/contig_length_lane6/TN35.sam.bam_sorted.bam_only_cp_mt_contig_length_stats/genome_results.txt	105356834	15.99
mapped_data/lane6/contig_length_lane6/TN40.sam.bam_sorted.bam_only_cp_mt_contig_length_stats/genome_results.txt	42750500	6.46
mapped_data/mapped_bam_FK/contig_length_FK/sampleFK_10_sorted.bam_only_cp_mt_contig_length_stats/genome_results.txt	20794781	3.26
mapped_data/mapped_bam_FK/contig_length_FK/sampleFK_11_sorted.bam_only_cp_mt_contig_length_stats/genome_results.txt	47086471	7.39
mapped_data/mapped_bam_FK/contig_length_FK/sampleFK_12_sorted.bam_only_cp_mt_contig_length_stats/genome_results.txt	50601403	7.95
mapped_data/mapped_bam_FK/contig_length_FK/sampleFK_13_sorted.bam_only_cp_mt_contig_length_stats/genome_results.txt	4602255	0.72
mapped_data/mapped_bam_FK/contig_length_FK/sampleFK_14_sorted.bam_only_cp_mt_contig_length_stats/genome_results.txt	156387520	24.22
mapped_data/mapped_bam_FK/contig_length_FK/sampleFK_15_sorted.bam_only_cp_mt_contig_length_stats/genome_results.txt	26802765	4.27
mapped_data/mapped_bam_FK/contig_length_FK/sampleFK_16_sorted.bam_only_cp_mt_contig_length_stats/genome_results.txt	65481035	10.29
mapped_data/mapped_bam_FK/contig_length_FK/sampleFK_17_sorted.bam_only_cp_mt_contig_length_stats/genome_results.txt	104527753	16.27
mapped_data/mapped_bam_FK/contig_length_FK/sampleFK_18_sorted.bam_only_cp_mt_contig_length_stats/genome_results.txt	30810601	4.76
mapped_data/mapped_bam_FK/contig_length_FK/sampleFK_19_sorted.bam_only_cp_mt_contig_length_stats/genome_results.txt	81801205	13.22
mapped_data/mapped_bam_FK/contig_length_FK/sampleFK_1_sorted.bam_only_cp_mt_contig_length_stats/genome_results.txt	43895387	6.67
mapped_data/mapped_bam_FK/contig_length_FK/sampleFK_20_sorted.bam_only_cp_mt_contig_length_stats/genome_results.txt	78771194	12.5
mapped_data/mapped_bam_FK/contig_length_FK/sampleFK_21_sorted.bam_only_cp_mt_contig_length_stats/genome_results.txt	9431568	1.46
mapped_data/mapped_bam_FK/contig_length_FK/sampleFK_23_sorted.bam_only_cp_mt_contig_length_stats/genome_results.txt	69523262	11.14
mapped_data/mapped_bam_FK/contig_length_FK/sampleFK_24_sorted.bam_only_cp_mt_contig_length_stats/genome_results.txt	109328803	17.01
mapped_data/mapped_bam_FK/contig_length_FK/sampleFK_25_sorted.bam_only_cp_mt_contig_length_stats/genome_results.txt	155702468	22.85
mapped_data/mapped_bam_FK/contig_length_FK/sampleFK_27_sorted.bam_only_cp_mt_contig_length_stats/genome_results.txt	35873996	5.72
mapped_data/mapped_bam_FK/contig_length_FK/sampleFK_28_sorted.bam_only_cp_mt_contig_length_stats/genome_results.txt	198115089	30.42
mapped_data/mapped_bam_FK/contig_length_FK/sampleFK_29_sorted.bam_only_cp_mt_contig_length_stats/genome_results.txt	6527465	1.03
mapped_data/mapped_bam_FK/contig_length_FK/sampleFK_2_sorted.bam_only_cp_mt_contig_length_stats/genome_results.txt	11691919	1.8
mapped_data/mapped_bam_FK/contig_length_FK/sampleFK_30_sorted.bam_only_cp_mt_contig_length_stats/genome_results.txt	97792430	15.45
mapped_data/mapped_bam_FK/contig_length_FK/sampleFK_31_sorted.bam_only_cp_mt_contig_length_stats/genome_results.txt	126415814	20.52
mapped_data/mapped_bam_FK/contig_length_FK/sampleFK_32_sorted.bam_only_cp_mt_contig_length_stats/genome_results.txt	87060499	13
mapped_data/mapped_bam_FK/contig_length_FK/sampleFK_33_sorted.bam_only_cp_mt_contig_length_stats/genome_results.txt	443390506	69.21
mapped_data/mapped_bam_FK/contig_length_FK/sampleFK_34_sorted.bam_only_cp_mt_contig_length_stats/genome_results.txt	51523508	8.03
mapped_data/mapped_bam_FK/contig_length_FK/sampleFK_35_sorted.bam_only_cp_mt_contig_length_stats/genome_results.txt	71882079	11.67
mapped_data/mapped_bam_FK/contig_length_FK/sampleFK_38_sorted.bam_only_cp_mt_contig_length_stats/genome_results.txt	138928012	21.9
mapped_data/mapped_bam_FK/contig_length_FK/sampleFK_39_sorted.bam_only_cp_mt_contig_length_stats/genome_results.txt	58623831	9.55
mapped_data/mapped_bam_FK/contig_length_FK/sampleFK_3_sorted.bam_only_cp_mt_contig_length_stats/genome_results.txt	33503993	5.26
mapped_data/mapped_bam_FK/contig_length_FK/sampleFK_40_sorted.bam_only_cp_mt_contig_length_stats/genome_results.txt	95034551	14.67
mapped_data/mapped_bam_FK/contig_length_FK/sampleFK_41_sorted.bam_only_cp_mt_contig_length_stats/genome_results.txt	206882049	31.98
mapped_data/mapped_bam_FK/contig_length_FK/sampleFK_42_sorted.bam_only_cp_mt_contig_length_stats/genome_results.txt	69899674	10.89
mapped_data/mapped_bam_FK/contig_length_FK/sampleFK_43_sorted.bam_only_cp_mt_contig_length_stats/genome_results.txt	34834520	5.66
mapped_data/mapped_bam_FK/contig_length_FK/sampleFK_44_sorted.bam_only_cp_mt_contig_length_stats/genome_results.txt	247739807	39.42
mapped_data/mapped_bam_FK/contig_length_FK/sampleFK_45_sorted.bam_only_cp_mt_contig_length_stats/genome_results.txt	22797172	3.65
mapped_data/mapped_bam_FK/contig_length_FK/sampleFK_46_sorted.bam_only_cp_mt_contig_length_stats/genome_results.txt	48538196	7.68
mapped_data/mapped_bam_FK/contig_length_FK/sampleFK_47_sorted.bam_only_cp_mt_contig_length_stats/genome_results.txt	125233182	19.98
mapped_data/mapped_bam_FK/contig_length_FK/sampleFK_48_sorted.bam_only_cp_mt_contig_length_stats/genome_results.txt	244058265	37.26
mapped_data/mapped_bam_FK/contig_length_FK/sampleFK_49_sorted.bam_only_cp_mt_contig_length_stats/genome_results.txt	93635458	14.54
mapped_data/mapped_bam_FK/contig_length_FK/sampleFK_4_sorted.bam_only_cp_mt_contig_length_stats/genome_results.txt	36881321	5.76
mapped_data/mapped_bam_FK/contig_length_FK/sampleFK_50_sorted.bam_only_cp_mt_contig_length_stats/genome_results.txt	25150927	4.03
mapped_data/mapped_bam_FK/contig_length_FK/sampleFK_51_sorted.bam_only_cp_mt_contig_length_stats/genome_results.txt	569168	0.09
mapped_data/mapped_bam_FK/contig_length_FK/sampleFK_5_sorted.bam_only_cp_mt_contig_length_stats/genome_results.txt	1819370	0.28
mapped_data/mapped_bam_FK/contig_length_FK/sampleFK_6_sorted.bam_only_cp_mt_contig_length_stats/genome_results.txt	22460842	3.5
mapped_data/mapped_bam_FK/contig_length_FK/sampleFK_7_sorted.bam_only_cp_mt_contig_length_stats/genome_results.txt	52371084	8.16
mapped_data/mapped_bam_FK/contig_length_FK/sampleFK_8_sorted.bam_only_cp_mt_contig_length_stats/genome_results.txt	92192938	14.21
mapped_data/mapped_bam_FK/contig_length_FK/sampleFK_9_only_cp_mt_contig_length_stats/genome_results.txt	105095967	16.4
mapped_data/mapped_bam_IRE/contig_length_IRE/sampleIRE_24_sorted.bam_only_cp_mt_contig_length_stats/genome_results.txt	4131827	0.63
mapped_data/mapped_bam_IRE/contig_length_IRE/sampleIRE_25_sorted.bam_only_cp_mt_contig_length_stats/genome_results.txt	22027782	3.49
mapped_data/mapped_bam_IRE/contig_length_IRE/sampleIRE_27_sorted.bam_only_cp_mt_contig_length_stats/genome_results.txt	1786952	0.28
mapped_data/mapped_bam_IRE/contig_length_IRE/sampleIRE_31_sorted.bam_only_cp_mt_contig_length_stats/genome_results.txt	51137355	7.96
mapped_data/mapped_bam_IRE/contig_length_IRE/sampleIRE_33_sorted.bam_only_cp_mt_contig_length_stats/genome_results.txt	70065902	10.87
mapped_data/mapped_bam_IRE/contig_length_IRE/sampleIRE_36_sorted.bam_only_cp_mt_contig_length_stats/genome_results.txt	37434889	5.67
mapped_data/mapped_bam_IRE/contig_length_IRE/sampleIRE_37_sorted.bam_only_cp_mt_contig_length_stats/genome_results.txt	81516107	12.49
mapped_data/mapped_bam_IRE/contig_length_IRE/sampleIRE_5_sorted.bam_only_cp_mt_contig_length_stats/genome_results.txt	10551828	1.61
mapped_data/mapped_bam_IRE/contig_length_IRE/sampleIRE_7_sorted.bam_only_cp_mt_contig_length_stats/genome_results.txt	50088949	7.74
mapped_data/mapped_bam_IRE/contig_length_IRE/sampleIRE_88_sorted.bam_only_cp_mt_contig_length_stats/genome_results.txt	100124	0.02
mapped_data/mapped_bam_KU/contig_length_KU/sampleKU_10_sorted.bam_only_cp_mt_contig_length_stats/genome_results.txt	54582133	6.92
mapped_data/mapped_bam_KU/contig_length_KU/sampleKU_1_sorted.bam_only_cp_mt_contig_length_stats/genome_results.txt	47055297	6.54
mapped_data/mapped_bam_KU/contig_length_KU/sampleKU_2_sorted.bam_only_cp_mt_contig_length_stats/genome_results.txt	51644540	7.27
mapped_data/mapped_bam_KU/contig_length_KU/sampleKU_3_sorted.bam_only_cp_mt_contig_length_stats/genome_results.txt	49243386	6.94
mapped_data/mapped_bam_KU/contig_length_KU/sampleKU_4_sorted.bam_only_cp_mt_contig_length_stats/genome_results.txt	57970078	7.76
mapped_data/mapped_bam_KU/contig_length_KU/sampleKU_5_sorted.bam_only_cp_mt_contig_length_stats/genome_results.txt	70806351	9.82
mapped_data/mapped_bam_KU/contig_length_KU/sampleKU_6_sorted.bam_only_cp_mt_contig_length_stats/genome_results.txt	88629024	12.04
mapped_data/mapped_bam_KU/contig_length_KU/sampleKU_7_sorted.bam_only_cp_mt_contig_length_stats/genome_results.txt	63453198	8.67
mapped_data/mapped_bam_KU/contig_length_KU/sampleKU_8_sorted.bam_only_cp_mt_contig_length_stats/genome_results.txt	81247774	10.92
mapped_data/mapped_bam_KU/contig_length_KU/sampleKU_9_sorted.bam_only_cp_mt_contig_length_stats/genome_results.txt	46454416	5.3
mapped_data/mapped_bam_LS/contig_length_LS/sampleLS_102_sorted.bam_only_cp_mt_contig_length_stats/genome_results.txt	4831406	0.74
mapped_data/mapped_bam_LS/contig_length_LS/sampleLS_106_sorted.bam_only_cp_mt_contig_length_stats/genome_results.txt	123487366	19.09
mapped_data/mapped_bam_LS/contig_length_LS/sampleLS_107_sorted.bam_only_cp_mt_contig_length_stats/genome_results.txt	60227410	8.91
mapped_data/mapped_bam_LS/contig_length_LS/sampleLS_108_sorted.bam_only_cp_mt_contig_length_stats/genome_results.txt	37786187	5.61
mapped_data/mapped_bam_LS/contig_length_LS/sampleLS_110_sorted.bam_only_cp_mt_contig_length_stats/genome_results.txt	50684557	7.82
mapped_data/mapped_bam_LS/contig_length_LS/sampleLS_112_sorted.bam_only_cp_mt_contig_length_stats/genome_results.txt	17060296	2.51
mapped_data/mapped_bam_LS/contig_length_LS/sampleLS_114_sorted.bam_only_cp_mt_contig_length_stats/genome_results.txt	47703238	6.95
mapped_data/mapped_bam_LS/contig_length_LS/sampleLS_115_sorted.bam_only_cp_mt_contig_length_stats/genome_results.txt	8031564	1.2
mapped_data/mapped_bam_LS/contig_length_LS/sampleLS_116_sorted.bam_only_cp_mt_contig_length_stats/genome_results.txt	23047577	3.63
mapped_data/mapped_bam_LS/contig_length_LS/sampleLS_117_sorted.bam_only_cp_mt_contig_length_stats/genome_results.txt	76545179	11.82
mapped_data/mapped_bam_LS/contig_length_LS/sampleLS_128_sorted.bam_only_cp_mt_contig_length_stats/genome_results.txt	31346419	4.73
mapped_data/mapped_bam_LS/contig_length_LS/sampleLS_129_sorted.bam_only_cp_mt_contig_length_stats/genome_results.txt	97995687	14.96
mapped_data/mapped_bam_LS/contig_length_LS/sampleLS_130_sorted.bam_only_cp_mt_contig_length_stats/genome_results.txt	34705880	5.33
mapped_data/mapped_bam_LS/contig_length_LS/sampleLS_131_sorted.bam_only_cp_mt_contig_length_stats/genome_results.txt	7590288	1.17
mapped_data/mapped_bam_LS/contig_length_LS/sampleLS_132_sorted.bam_only_cp_mt_contig_length_stats/genome_results.txt	56015342	8.9
mapped_data/mapped_bam_LS/contig_length_LS/sampleLS_133_sorted.bam_only_cp_mt_contig_length_stats/genome_results.txt	31465947	4.89
mapped_data/mapped_bam_LS/contig_length_LS/sampleLS_136_sorted.bam_only_cp_mt_contig_length_stats/genome_results.txt	44247557	6.94
mapped_data/mapped_bam_LS/contig_length_LS/sampleLS_137_sorted.bam_only_cp_mt_contig_length_stats/genome_results.txt	7468833	1.16
mapped_data/mapped_bam_LS/contig_length_LS/sampleLS_138_sorted.bam_only_cp_mt_contig_length_stats/genome_results.txt	18492269	2.65
mapped_data/mapped_bam_LS/contig_length_LS/sampleLS_140_sorted.bam_only_cp_mt_contig_length_stats/genome_results.txt	98540418	15.57
mapped_data/mapped_bam_LS/contig_length_LS/sampleLS_141_sorted.bam_only_cp_mt_contig_length_stats/genome_results.txt	60595003	9.26
mapped_data/mapped_bam_LS/contig_length_LS/sampleLS_142_sorted.bam_only_cp_mt_contig_length_stats/genome_results.txt	4391192	0.67
mapped_data/mapped_bam_LS/contig_length_LS/sampleLS_143_sorted.bam_only_cp_mt_contig_length_stats/genome_results.txt	10226857	1.61
mapped_data/mapped_bam_LS/contig_length_LS/sampleLS_145_sorted.bam_only_cp_mt_contig_length_stats/genome_results.txt	30712453	4.63
mapped_data/mapped_bam_LS/contig_length_LS/sampleLS_147_sorted.bam_only_cp_mt_contig_length_stats/genome_results.txt	60473429	9.41
mapped_data/mapped_bam_LS/contig_length_LS/sampleLS_149_sorted.bam_only_cp_mt_contig_length_stats/genome_results.txt	24318797	3.75
mapped_data/mapped_bam_LS/contig_length_LS/sampleLS_150_sorted.bam_only_cp_mt_contig_length_stats/genome_results.txt	5536571	0.82
mapped_data/Ny_snogholm/contig_length_NY/sampleclean_3010_only_cp_mt_contig_length_stats/genome_results.txt	141375319	20.9
mapped_data/Ny_snogholm/contig_length_NY/sampleclean_3011_only_cp_mt_contig_length_stats/genome_results.txt	261139639	39.45
mapped_data/Ny_snogholm/contig_length_NY/sampleclean_3016_only_cp_mt_contig_length_stats/genome_results.txt	72752885	10.38
mapped_data/Ny_snogholm/contig_length_NY/sampleclean_3018_only_cp_mt_contig_length_stats/genome_results.txt	1570620	0.24
mapped_data/Ny_snogholm/contig_length_NY/sampleclean_3051_only_cp_mt_contig_length_stats/genome_results.txt	164533699	24.51
mapped_data/Ny_snogholm/contig_length_NY/sampleclean_3057_only_cp_mt_contig_length_stats/genome_results.txt	37620961	5.71
mapped_data/Ny_snogholm/contig_length_NY/sampleclean_3058_only_cp_mt_contig_length_stats/genome_results.txt	41120331	6.13
mapped_data/Ny_snogholm/contig_length_NY/sampleclean_NY3009_only_cp_mt_contig_length_stats/genome_results.txt	66075882	10.15
mapped_data/Ny_snogholm/contig_length_NY/sampleclean_NY3012_only_cp_mt_contig_length_stats/genome_results.txt	464562	0.07
mapped_data/Ny_snogholm/contig_length_NY/sampleclean_NY3035_only_cp_mt_contig_length_stats/genome_results.txt	106608811	16.62
mapped_data/placed_in_natpops/contig_length_nat/MK15.sorted_stats/genome_results.txt	16339495	2.49
mapped_data/placed_in_natpops/contig_length_nat/MK1.sorted_stats/genome_results.txt	133696932	20.86
mapped_data/placed_in_natpops/contig_length_nat/MK80.sorted_stats/genome_results.txt	105557287	15.46
mapped_data/placed_in_natpops/contig_length_nat/UW1.sorted_stats/genome_results.txt	77241283	11.93
mapped_data/placed_in_natpops/contig_length_nat/UW2.sorted_stats/genome_results.txt	84961036	13.2
mapped_data/placed_in_natpops/contig_length_nat/UW7.sorted_stats/genome_results.txt	61586877	9.55
mapped_data/Sakai/contig_length_SA/sampleclean_SA102_only_cp_mt_contig_length_stats/genome_results.txt	7778584	1.22
mapped_data/Sakai/contig_length_SA/sampleclean_SA197_only_cp_mt_contig_length_stats/genome_results.txt	58590022	9.18
mapped_data/Sakai/contig_length_SA/sampleclean_SA199_only_cp_mt_contig_length_stats/genome_results.txt	78550065	12.32
mapped_data/Sakai/contig_length_SA/sampleclean_SA89_only_cp_mt_contig_length_stats/genome_results.txt	21957037	3.42
mapped_data/Sakai/contig_length_SA/sampleclean_SA90_only_cp_mt_contig_length_stats/genome_results.txt	75376819	11.77
mapped_data/Sakai/contig_length_SA/sampleclean_SA91_only_cp_mt_contig_length_stats/genome_results.txt	57316195	9.01
mapped_data/Sakai/contig_length_SA/sampleclean_SA93_only_cp_mt_contig_length_stats/genome_results.txt	6249146	0.98
mapped_data/Sakai/contig_length_SA/sampleclean_SA94_only_cp_mt_contig_length_stats/genome_results.txt	19652560	3.04
mapped_data/Sakai/contig_length_SA/sampleclean_SA95_only_cp_mt_contig_length_stats/genome_results.txt	74223494	11.65
mapped_data/Sakai/contig_length_SA/sampleclean_SA96_only_cp_mt_contig_length_stats/genome_results.txt	45362667	7.14
mapped_data/Silkeborg/contig_length_SK/sampleclean_1409739-77_only_cp_mt_contig_length_stats/genome_results.txt	47921165	7.65
mapped_data/Silkeborg/contig_length_SK/sampleclean_1409815-65_only_cp_mt_contig_length_stats/genome_results.txt	122499059	19.45
mapped_data/Silkeborg/contig_length_SK/sampleclean_1409915-32_only_cp_mt_contig_length_stats/genome_results.txt	212010839	33.72
mapped_data/Silkeborg/contig_length_SK/sampleclean_1410026-09_only_cp_mt_contig_length_stats/genome_results.txt	53712093	8.52
mapped_data/Silkeborg/contig_length_SK/sampleclean_1410112-63_only_cp_mt_contig_length_stats/genome_results.txt	60902491	9.55
mapped_data/Silkeborg/contig_length_SK/sampleclean_1410222-47_only_cp_mt_contig_length_stats/genome_results.txt	143585971	22.63
mapped_data/Silkeborg/contig_length_SK/sampleclean_1410330-21_only_cp_mt_contig_length_stats/genome_results.txt	27736447	4.4
mapped_data/Silkeborg/contig_length_SK/sampleclean_1410407-80_only_cp_mt_contig_length_stats/genome_results.txt	8581042	1.29
mapped_data/Silkeborg/contig_length_SK/sampleclean_1410530-49_only_cp_mt_contig_length_stats/genome_results.txt	127068563	19.53
mapped_data/Silkeborg/contig_length_SK/sampleclean_1410604-25_only_cp_mt_contig_length_stats/genome_results.txt	80012146	12.76
mapped_data/Silkeborg/contig_length_SK/sampleclean_1410709-71_only_cp_mt_contig_length_stats/genome_results.txt	165076462	26.3
mapped_data/Silkeborg/contig_length_SK/sampleclean_1410811-64_only_cp_mt_contig_length_stats/genome_results.txt	112966834	18.04
mapped_data/Silkeborg/contig_length_SK/sampleclean_1411025-71_only_cp_mt_contig_length_stats/genome_results.txt	31920528	5.13
mapped_data/Silkeborg/contig_length_SK/sampleclean_1411124-07_only_cp_mt_contig_length_stats/genome_results.txt	2698845	0.43
mapped_data/Silkeborg/contig_length_SK/sampleclean_1411224-52_only_cp_mt_contig_length_stats/genome_results.txt	3970496	0.64
mapped_data/Silkeborg/contig_length_SK/sampleclean_1411336-18_only_cp_mt_contig_length_stats/genome_results.txt	47597540	7.6
mapped_data/Silkeborg/contig_length_SK/sampleclean_1411704-29_only_cp_mt_contig_length_stats/genome_results.txt	10676427	1.66
mapped_data/Silkeborg/contig_length_SK/sampleclean_1412232-73_only_cp_mt_contig_length_stats/genome_results.txt	8380	0
mapped_data/Silkeborg/contig_length_SK/sampleclean_1412430-29_only_cp_mt_contig_length_stats/genome_results.txt	37349166	5.42
mapped_data/Silkeborg/contig_length_SK/sampleclean_1412524-04_only_cp_mt_contig_length_stats/genome_results.txt	48044134	7.78
mapped_data/Silkeborg/contig_length_SK/sampleclean_1412628-05_only_cp_mt_contig_length_stats/genome_results.txt	61777000	9.87
mapped_data/Silkeborg/contig_length_SK/sampleclean_1412713-55_only_cp_mt_contig_length_stats/genome_results.txt	44869109	7.21
mapped_data/Silkeborg/contig_length_SK/sampleclean_1412825-09_only_cp_mt_contig_length_stats/genome_results.txt	120050965	19.24
mapped_data/Silkeborg/contig_length_SK/sampleclean_1412909-59_only_cp_mt_contig_length_stats/genome_results.txt	10042694	1.61
mapped_data/Silkeborg/contig_length_SK/sampleclean_1413031-02_only_cp_mt_contig_length_stats/genome_results.txt	49054791	7.86
mapped_data/Silkeborg/contig_length_SK/sampleclean_1413115-39_only_cp_mt_contig_length_stats/genome_results.txt	59142536	9.5
mapped_data/Silkeborg/contig_length_SK/sampleclean_1413223-52_only_cp_mt_contig_length_stats/genome_results.txt	8008426	1.26
mapped_data/Silkeborg/contig_length_SK/sampleclean_1413438-53_only_cp_mt_contig_length_stats/genome_results.txt	81700469	12.85
mapped_data/Silkeborg/contig_length_SK/sampleclean_1413539-61_only_cp_mt_contig_length_stats/genome_results.txt	22922262	3.69
mapped_data/Silkeborg/contig_length_SK/sampleclean_1413615-11_only_cp_mt_contig_length_stats/genome_results.txt	26644033	4.06
mapped_data/Silkeborg/contig_length_SK/sampleclean_1413940-71_only_cp_mt_contig_length_stats/genome_results.txt	21912795	3.49
mapped_data/Silkeborg/contig_length_SK/sampleclean_1414114-36_only_cp_mt_contig_length_stats/genome_results.txt	8590074	1.37
mapped_data/Silkeborg/contig_length_SK/sampleclean_1414227-10_only_cp_mt_contig_length_stats/genome_results.txt	50044321	7.92
mapped_data/Silkeborg/contig_length_SK/sampleclean_1414316-34_only_cp_mt_contig_length_stats/genome_results.txt	53639201	8.64
mapped_data/Silkeborg/contig_length_SK/sampleclean_1414514-44_only_cp_mt_contig_length_stats/genome_results.txt	5346606	0.85
mapped_data/Silkeborg/contig_length_SK/sampleclean_1414614-30_only_cp_mt_contig_length_stats/genome_results.txt	79489775	12.66
mapped_data/Silkeborg/contig_length_SK/sampleclean_1414731-27_only_cp_mt_contig_length_stats/genome_results.txt	157501266	25
mapped_data/Silkeborg/contig_length_SK/sampleclean_1414831-80_only_cp_mt_contig_length_stats/genome_results.txt	84624173	13.41
mapped_data/Silkeborg/contig_length_SK/sampleclean_1414927-77_only_cp_mt_contig_length_stats/genome_results.txt	106550171	17.05
mapped_data/Silkeborg/contig_length_SK/sampleclean_1415009-80_only_cp_mt_contig_length_stats/genome_results.txt	38415003	6.01
mapped_data/Silkeborg/contig_length_SK/sampleclean_1415117-10_only_cp_mt_contig_length_stats/genome_results.txt	6491045	1.04
mapped_data/Silkeborg/contig_length_SK/sampleclean_1415235-14_only_cp_mt_contig_length_stats/genome_results.txt	50504346	8.09
mapped_data/Silkeborg/contig_length_SK/sampleclean_1415321-48_only_cp_mt_contig_length_stats/genome_results.txt	29064324	4.73
mapped_data/Silkeborg/contig_length_SK/sampleclean_1415534-36_only_cp_mt_contig_length_stats/genome_results.txt	89350339	14.23
mapped_data/Silkeborg/contig_length_SK/sampleclean_1415619-36_only_cp_mt_contig_length_stats/genome_results.txt	81905850	12.99
mapped_data/Silkeborg/contig_length_SK/sampleclean_1415739-67_only_cp_mt_contig_length_stats/genome_results.txt	54262127	8.66
mapped_data/Silkeborg/contig_length_SK/sampleclean_1415811-49_only_cp_mt_contig_length_stats/genome_results.txt	184839404	29.51
mapped_data/Silkeborg/contig_length_SK/sampleclean_1415939-33_only_cp_mt_contig_length_stats/genome_results.txt	55590505	8.94
mapped_data/Silkeborg/contig_length_SK/sampleclean_1416040-45_only_cp_mt_contig_length_stats/genome_results.txt	33519143	5.4
mapped_data/Silkeborg/contig_length_SK/sampleclean_1416414-18_only_cp_mt_contig_length_stats/genome_results.txt	16728113	2.67
mapped_data/Silkeborg/contig_length_SK/sampleclean_1416620-50_only_cp_mt_contig_length_stats/genome_results.txt	199904907	31.35
mapped_data/Silkeborg/contig_length_SK/sampleclean_1416740-22_only_cp_mt_contig_length_stats/genome_results.txt	68565723	10.99
mapped_data/Silkeborg/contig_length_SK/sampleclean_1416828-80_only_cp_mt_contig_length_stats/genome_results.txt	78216913	12.54
mapped_data/Silkeborg/contig_length_SK/sampleclean_1416932-66_only_cp_mt_contig_length_stats/genome_results.txt	210100057	33.39
mapped_data/Silkeborg/contig_length_SK/sampleclean_1417037-36_only_cp_mt_contig_length_stats/genome_results.txt	20695873	3.29
mapped_data/Silkeborg/contig_length_SK/sampleclean_1417125-04_only_cp_mt_contig_length_stats/genome_results.txt	48996968	7.86
mapped_data/Silkeborg/contig_length_SK/sampleclean_1417301-63_only_cp_mt_contig_length_stats/genome_results.txt	61037017	9.52
mapped_data/Silkeborg/contig_length_SK/sampleclean_1417433-23_only_cp_mt_contig_length_stats/genome_results.txt	13878149	2.21
mapped_data/Silkeborg/contig_length_SK/sampleclean_1417520-60_only_cp_mt_contig_length_stats/genome_results.txt	52588655	8.38
mapped_data/Silkeborg/contig_length_SK/sampleclean_1417632-43_only_cp_mt_contig_length_stats/genome_results.txt	29239727	4.66
mapped_data/Silkeborg/contig_length_SK/sampleclean_1417737-26_only_cp_mt_contig_length_stats/genome_results.txt	157360251	25
mapped_data/Silkeborg/contig_length_SK/sampleclean_1417920-55_only_cp_mt_contig_length_stats/genome_results.txt	29085372	4.65
mapped_data/Silkeborg/contig_length_SK/sampleclean_1418240-68_only_cp_mt_contig_length_stats/genome_results.txt	74635249	11.85
mapped_data/Silkeborg/contig_length_SK/sampleclean_1418437-80_only_cp_mt_contig_length_stats/genome_results.txt	77411015	12.23
mapped_data/Silkeborg/contig_length_SK/sampleclean_1418539-72_only_cp_mt_contig_length_stats/genome_results.txt	18783974	2.99
mapped_data/Silkeborg/contig_length_SK/sampleclean_1418615-33_only_cp_mt_contig_length_stats/genome_results.txt	56713570	9.05
mapped_data/Silkeborg/contig_length_SK/sampleclean_1418729-79_only_cp_mt_contig_length_stats/genome_results.txt	127643769	20.52
mapped_data/Silkeborg/contig_length_SK/sampleclean_1418840-17_only_cp_mt_contig_length_stats/genome_results.txt	52227098	8.3
mapped_data/Silkeborg/contig_length_SK/sampleclean_1418939-03_only_cp_mt_contig_length_stats/genome_results.txt	153431513	24.57
mapped_data/Silkeborg/contig_length_SK/sampleclean_1419140-74_only_cp_mt_contig_length_stats/genome_results.txt	45812403	7.22
mapped_data/Silkeborg/contig_length_SK/sampleclean_1419236-26_only_cp_mt_contig_length_stats/genome_results.txt	26448903	4.23
mapped_data/Silkeborg/contig_length_SK/sampleclean_1419416-30_only_cp_mt_contig_length_stats/genome_results.txt	152005728	24.32
mapped_data/Silkeborg/contig_length_SK/sampleclean_1419511-53_only_cp_mt_contig_length_stats/genome_results.txt	26613593	4.23
mapped_data/Silkeborg/contig_length_SK/sampleclean_1419724-19_only_cp_mt_contig_length_stats/genome_results.txt	43332820	6.87
mapped_data/Silkeborg/contig_length_SK/sampleclean_1419827-21_only_cp_mt_contig_length_stats/genome_results.txt	94510461	15.18
mapped_data/Silkeborg/contig_length_SK/sampleclean_1419935-61_only_cp_mt_contig_length_stats/genome_results.txt	93386637	14.98
mapped_data/Silkeborg/contig_length_SK/sampleclean_1420035-77_only_cp_mt_contig_length_stats/genome_results.txt	38869692	6.13
mapped_data/Silkeborg/contig_length_SK/sample_SK14183_only_cp_mt_contig_length_stats/genome_results.txt	82833007	13.09
mapped_data/Tjaerby/contig_length_TJ/sampleclean_102_only_cp_mt_contig_length_stats/genome_results.txt	58627833	8.92
mapped_data/Tjaerby/contig_length_TJ/sampleclean_103_only_cp_mt_contig_length_stats/genome_results.txt	71653032	10.73
mapped_data/Tjaerby/contig_length_TJ/sampleclean_104_only_cp_mt_contig_length_stats/genome_results.txt	22177166	3.26
mapped_data/Tjaerby/contig_length_TJ/sampleclean_114_only_cp_mt_contig_length_stats/genome_results.txt	157754138	23.87
mapped_data/Tjaerby/contig_length_TJ/sampleclean_118_only_cp_mt_contig_length_stats/genome_results.txt	37157967	5.42
mapped_data/Tjaerby/contig_length_TJ/sampleclean_119_only_cp_mt_contig_length_stats/genome_results.txt	9610845	1.4
mapped_data/Tjaerby/contig_length_TJ/sampleclean_12.sam.bam_sorted.bam_only_cp_mt_contig_length_stats/genome_results.txt	10994741	1.63
mapped_data/Tjaerby/contig_length_TJ/sampleclean_14109-a_only_cp_mt_contig_length_stats/genome_results.txt	63203594	9.77
mapped_data/Tjaerby/contig_length_TJ/sampleclean_14109-b_only_cp_mt_contig_length_stats/genome_results.txt	25020523	3.7
mapped_data/Tjaerby/contig_length_TJ/sampleclean_14123_only_cp_mt_contig_length_stats/genome_results.txt	52055112	7.55
mapped_data/Tjaerby/contig_length_TJ/sampleclean_14163_only_cp_mt_contig_length_stats/genome_results.txt	75600911	11.59
mapped_data/Tjaerby/contig_length_TJ/sampleclean_14164-a_only_cp_mt_contig_length_stats/genome_results.txt	103446516	15.98
mapped_data/Tjaerby/contig_length_TJ/sampleclean_14164-c_only_cp_mt_contig_length_stats/genome_results.txt	73208472	11.26
mapped_data/Tjaerby/contig_length_TJ/sampleclean_14181_only_cp_mt_contig_length_stats/genome_results.txt	90155881	13.97
mapped_data/Tjaerby/contig_length_TJ/sampleclean_14193-a_only_cp_mt_contig_length_stats/genome_results.txt	10761009	1.61
mapped_data/Tjaerby/contig_length_TJ/sampleclean_14198-a_only_cp_mt_contig_length_stats/genome_results.txt	39586131	6.1
mapped_data/Tjaerby/contig_length_TJ/sampleclean_14198-b_only_cp_mt_contig_length_stats/genome_results.txt	21267093	3.11
mapped_data/Tjaerby/contig_length_TJ/sampleclean_14198-c_only_cp_mt_contig_length_stats/genome_results.txt	46650498	7.23
mapped_data/Tjaerby/contig_length_TJ/sampleclean_18_only_cp_mt_contig_length_stats/genome_results.txt	51713603	8.04
mapped_data/Tjaerby/contig_length_TJ/sampleclean_1.sam.bam_sorted.bam_only_cp_mt_contig_length_stats/genome_results.txt	38885521	5.9
mapped_data/Tjaerby/contig_length_TJ/sampleclean_21_only_cp_mt_contig_length_stats/genome_results.txt	62494892	9.71
mapped_data/Tjaerby/contig_length_TJ/sampleclean_24_only_cp_mt_contig_length_stats/genome_results.txt	6060286	0.95
mapped_data/Tjaerby/contig_length_TJ/sampleclean_27_only_cp_mt_contig_length_stats/genome_results.txt	109860856	17.24
mapped_data/Tjaerby/contig_length_TJ/sampleclean_29_only_cp_mt_contig_length_stats/genome_results.txt	60294917	9.42
mapped_data/Tjaerby/contig_length_TJ/sampleclean_30.sam.bam_sorted.bam_only_cp_mt_contig_length_stats/genome_results.txt	83762827	13.1
mapped_data/Tjaerby/contig_length_TJ/sampleclean_32.sam.bam_sorted.bam_only_cp_mt_contig_length_stats/genome_results.txt	29045342	4.53
mapped_data/Tjaerby/contig_length_TJ/sampleclean_35_only_cp_mt_contig_length_stats/genome_results.txt	113533971	17.73
mapped_data/Tjaerby/contig_length_TJ/sampleclean_36_only_cp_mt_contig_length_stats/genome_results.txt	69367907	10.94
mapped_data/Tjaerby/contig_length_TJ/sampleclean_37_only_cp_mt_contig_length_stats/genome_results.txt	4995554	0.79
mapped_data/Tjaerby/contig_length_TJ/sampleclean_3.sam.bam_sorted.bam_only_cp_mt_contig_length_stats/genome_results.txt	33348094	5.13
mapped_data/Tjaerby/contig_length_TJ/sampleclean_40_only_cp_mt_contig_length_stats/genome_results.txt	46429347	7.09
mapped_data/Tjaerby/contig_length_TJ/sampleclean_45_only_cp_mt_contig_length_stats/genome_results.txt	39675860	6.09
mapped_data/Tjaerby/contig_length_TJ/sampleclean_46_only_cp_mt_contig_length_stats/genome_results.txt	59286879	9.17
mapped_data/Tjaerby/contig_length_TJ/sampleclean_49_only_cp_mt_contig_length_stats/genome_results.txt	18284829	2.75
mapped_data/Tjaerby/contig_length_TJ/sampleclean_4_only_cp_mt_contig_length_stats/genome_results.txt	52404403	8.23
mapped_data/Tjaerby/contig_length_TJ/sampleclean_51_only_cp_mt_contig_length_stats/genome_results.txt	77577973	12.04
mapped_data/Tjaerby/contig_length_TJ/sampleclean_54_only_cp_mt_contig_length_stats/genome_results.txt	47730634	7.32
mapped_data/Tjaerby/contig_length_TJ/sampleclean_55_only_cp_mt_contig_length_stats/genome_results.txt	8579024	1.28
mapped_data/Tjaerby/contig_length_TJ/sampleclean_56_only_cp_mt_contig_length_stats/genome_results.txt	55157504	8.25
mapped_data/Tjaerby/contig_length_TJ/sampleclean_57_only_cp_mt_contig_length_stats/genome_results.txt	108769458	16.83
mapped_data/Tjaerby/contig_length_TJ/sampleclean_60_only_cp_mt_contig_length_stats/genome_results.txt	135226728	20.66
mapped_data/Tjaerby/contig_length_TJ/sampleclean_65_only_cp_mt_contig_length_stats/genome_results.txt	71465523	11.06
mapped_data/Tjaerby/contig_length_TJ/sampleclean_6_only_cp_mt_contig_length_stats/genome_results.txt	43241617	6.65
mapped_data/Tjaerby/contig_length_TJ/sampleclean_72_only_cp_mt_contig_length_stats/genome_results.txt	989236	0.15
mapped_data/Tjaerby/contig_length_TJ/sampleclean_77_only_cp_mt_contig_length_stats/genome_results.txt	4648659	0.71
mapped_data/Tjaerby/contig_length_TJ/sampleclean_79_only_cp_mt_contig_length_stats/genome_results.txt	73058169	11.07
mapped_data/Tjaerby/contig_length_TJ/sampleclean_82_only_cp_mt_contig_length_stats/genome_results.txt	10049972	1.51
mapped_data/Tjaerby/contig_length_TJ/sampleclean_86_only_cp_mt_contig_length_stats/genome_results.txt	85634590	12.72
mapped_data/Tjaerby/contig_length_TJ/sampleclean_97_only_cp_mt_contig_length_stats/genome_results.txt	72108739	10.9
mapped_data/Tjaerby/contig_length_TJ/sampleclean_sc-100-3-102_only_cp_mt_contig_length_stats/genome_results.txt	52076274	8.06
mapped_data/Tjaerby/contig_length_TJ/sampleclean_sc-139-1-105_only_cp_mt_contig_length_stats/genome_results.txt	22540748	3.44
mapped_data/Tjaerby/contig_length_TJ/sampleclean_sc-139-2-101_only_cp_mt_contig_length_stats/genome_results.txt	69097597	10.68
mapped_data/Tjaerby/contig_length_TJ/sampleclean_sc-21-2-105_only_cp_mt_contig_length_stats/genome_results.txt	59238477	9.08
mapped_data/Tjaerby/contig_length_TJ/sampleclean_sc-29-1-103_only_cp_mt_contig_length_stats/genome_results.txt	10284910	1.56
mapped_data/Tjaerby/contig_length_TJ/sampleclean_sc-68-1-103_only_cp_mt_contig_length_stats/genome_results.txt	77388933	11.66
mapped_data/Tjaerby/contig_length_TJ/sampleclean_sc-95-2-105_only_cp_mt_contig_length_stats/genome_results.txt	89802855	13.79
mapped_data/Tjaerby/contig_length_TJ/sampleclean_sc-98-2-102_only_cp_mt_contig_length_stats/genome_results.txt	96819929	14.9
mapped_data/Tjaerby/contig_length_TJ/sampleclean_sc-99-1-103_only_cp_mt_contig_length_stats/genome_results.txt	126406441	19.84
mapped_data/Tjaerby/contig_length_TJ/sampleclean_TJ100_only_cp_mt_contig_length_stats/genome_results.txt	64456659	10.13
mapped_data/Tjaerby/contig_length_TJ/sampleclean_TJ10_only_cp_mt_contig_length_stats/genome_results.txt	65969359	10.45
mapped_data/Tjaerby/contig_length_TJ/sampleclean_TJ11_only_cp_mt_contig_length_stats/genome_results.txt	22095004	3.46
mapped_data/Tjaerby/contig_length_TJ/sampleclean_TJ15_only_cp_mt_contig_length_stats/genome_results.txt	66700891	10.6
mapped_data/Tjaerby/contig_length_TJ/sampleclean_TJ16_only_cp_mt_contig_length_stats/genome_results.txt	8969330	1.4
mapped_data/Tjaerby/contig_length_TJ/sampleclean_TJ17_only_cp_mt_contig_length_stats/genome_results.txt	63995273	9.67
mapped_data/Tjaerby/contig_length_TJ/sampleclean_TJ20_only_cp_mt_contig_length_stats/genome_results.txt	63425588	9.99
mapped_data/Tjaerby/contig_length_TJ/sampleclean_TJ22_only_cp_mt_contig_length_stats/genome_results.txt	42813544	6.17
mapped_data/Tjaerby/contig_length_TJ/sampleclean_TJ23_only_cp_mt_contig_length_stats/genome_results.txt	55693722	8.61
mapped_data/Tjaerby/contig_length_TJ/sampleclean_TJ25_only_cp_mt_contig_length_stats/genome_results.txt	16714868	2.44
mapped_data/Tjaerby/contig_length_TJ/sampleclean_TJ39_only_cp_mt_contig_length_stats/genome_results.txt	55229425	8.21
mapped_data/Tjaerby/contig_length_TJ/sampleclean_TJ42_only_cp_mt_contig_length_stats/genome_results.txt	66747968	10.12
mapped_data/Tjaerby/contig_length_TJ/sampleclean_TJ43_only_cp_mt_contig_length_stats/genome_results.txt	89331205	13.63
mapped_data/Tjaerby/contig_length_TJ/sampleclean_TJ5_only_cp_mt_contig_length_stats/genome_results.txt	60165391	9.49
mapped_data/Tjaerby/contig_length_TJ/sampleclean_TJ66_only_cp_mt_contig_length_stats/genome_results.txt	59344595	9.14
mapped_data/Tjaerby/contig_length_TJ/sampleclean_TJ67_only_cp_mt_contig_length_stats/genome_results.txt	76991691	11.94
mapped_data/Tjaerby/contig_length_TJ/sampleclean_TJ69_only_cp_mt_contig_length_stats/genome_results.txt	66332370	10.36
mapped_data/Tjaerby/contig_length_TJ/sampleclean_TJ71_only_cp_mt_contig_length_stats/genome_results.txt	80568199	12.48
mapped_data/Tjaerby/contig_length_TJ/sampleclean_TJ75_only_cp_mt_contig_length_stats/genome_results.txt	21165163	3.25
mapped_data/Tjaerby/contig_length_TJ/sampleclean_TJ76_only_cp_mt_contig_length_stats/genome_results.txt	883427	0.14
mapped_data/Tjaerby/contig_length_TJ/sampleclean_TJ80_only_cp_mt_contig_length_stats/genome_results.txt	65183586	10.2
mapped_data/Tjaerby/contig_length_TJ/sampleclean_TJ8_only_cp_mt_contig_length_stats/genome_results.txt	66688877	10.63
mapped_data/Tjaerby/contig_length_TJ/sampleclean_TJ96_only_cp_mt_contig_length_stats/genome_results.txt	10112888	1.52
mapped_data/Tuse_naes/contig_length_TN/sampleclean_TN01_only_cp_mt_contig_length_stats/genome_results.txt	16528014	2.44
mapped_data/Tuse_naes/contig_length_TN/sampleclean_TN03_only_cp_mt_contig_length_stats/genome_results.txt	177340553	26.7
mapped_data/Tuse_naes/contig_length_TN/sampleclean_TN04_only_cp_mt_contig_length_stats/genome_results.txt	110408781	17.4
mapped_data/Tuse_naes/contig_length_TN/sampleclean_TN05_only_cp_mt_contig_length_stats/genome_results.txt	8838063	1.39
mapped_data/Tuse_naes/contig_length_TN/sampleclean_TN09_only_cp_mt_contig_length_stats/genome_results.txt	51717708	8.14
mapped_data/Tuse_naes/contig_length_TN/sampleclean_TN10_only_cp_mt_contig_length_stats/genome_results.txt	48360244	7.42
mapped_data/Tuse_naes/contig_length_TN/sampleclean_TN11_only_cp_mt_contig_length_stats/genome_results.txt	52986833	8.3
mapped_data/Tuse_naes/contig_length_TN/sampleclean_TN12_only_cp_mt_contig_length_stats/genome_results.txt	41949666	6.65
mapped_data/Tuse_naes/contig_length_TN/sampleclean_TN15_only_cp_mt_contig_length_stats/genome_results.txt	26389065	4.15
mapped_data/Tuse_naes/contig_length_TN/sampleclean_TN16_only_cp_mt_contig_length_stats/genome_results.txt	35297215	5.36
mapped_data/Tuse_naes/contig_length_TN/sampleclean_TN25_only_cp_mt_contig_length_stats/genome_results.txt	87543016	13.93
mapped_data/Tuse_naes/contig_length_TN/sampleclean_TN28_only_cp_mt_contig_length_stats/genome_results.txt	90861806	14.05
mapped_data/Tuse_naes/contig_length_TN/sampleclean_TN29_only_cp_mt_contig_length_stats/genome_results.txt	11390	0
mapped_data/Tuse_naes/contig_length_TN/sampleclean_TN31_only_cp_mt_contig_length_stats/genome_results.txt	45032623	7.09
mapped_data/Tuse_naes/contig_length_TN/sampleclean_TN33_only_cp_mt_contig_length_stats/genome_results.txt	58705950	9.4
mapped_data/Tuse_naes/contig_length_TN/sampleclean_TN37_only_cp_mt_contig_length_stats/genome_results.txt	57022082	9.1
mapped_data/Tuse_naes/contig_length_TN/sampleclean_TN38_only_cp_mt_contig_length_stats/genome_results.txt	59601129	9.49
		#NAME?
